# Supplementary material for: Characterization of the VOC Promoter That Is Active Under Low-Salinity Conditions in the Diatom Phaeodactylum tricornutum
Source: Mar Drugs. 2025 Apr 26;23(5):185. doi: 10.3390/md23050185 (PMC12113381; doi:10.3390/md23050185)
Supplement: Supplementary file 1 [file marinedrugs-23-00185-s001.zip]

Archive with 1 entries (1 files):
- marinedrugs-3538215-supplementary.pdf
